# Supplementary material for: Improving clinical refractive results of cataract surgery by machine learning
Source: PeerJ. 2019 Jul 2;7:e7202. doi: 10.7717/peerj.7202 (PMC6611496; doi:10.7717/peerj.7202)
Supplement: Supplemental Information 1 — Table labels: SUBGROUP (AL)–Axial length subgroup, CR–Clinically achieved refraction–Clinical results Rxpost, SVM-RM–Predicted refraction–Rxpredicted by SVM-RM model, ANN-EM–Predicted refraction–Rxpredicted by ANN-EM model. [file peerj-07-7202-s001.csv]

SUBGROUP (AL)	CR	SVM-RM	ANN-EM
NORMAL	0	0,49884	0,53466
NORMAL	0	0,29394	0,24721
LONG	0	0,53402	0,59612
SHORT	0	0,48466	0,51467
NORMAL	0	0,016712	0,099364
SHORT	0	0,07225	0,0909
NORMAL	0	0,47715	0,44444
NORMAL	0	0,49609	0,51788
LONG	0	0,20508	0,31254
NORMAL	0	0,56061	0,57429
NORMAL	0	0,46759	0,47139
LONG	0	0,49949	0,42442
NORMAL	0	0,52882	0,46876
SHORT	0	-0,10435	0,0087325
NORMAL	0	0,391	0,44089
SHORT	0	0,37607	0,39233
LONG	0	0,44001	0,3855
NORMAL	0	0,088058	0,13156
SHORT	0	0,26034	0,27405
NORMAL	0	0,98281	0,97652
NORMAL	0	0,57552	0,50213
LONG	0	0,33579	0,27616
SHORT	0	0,14339	0,1235
NORMAL	0	0,2474	0,21036
SHORT	0	0,32609	0,3787
NORMAL	0	0,14727	0,07138
NORMAL	0	0,30543	0,27353
NORMAL	0	0,34976	0,2896
SHORT	0	0,41037	0,27952
SHORT	0	0,12377	0,087094
NORMAL	0	0,33299	0,37727
NORMAL	0	0,48982	0,52061
NORMAL	0	0,32814	0,25878
NORMAL	0	0,20869	0,18399
NORMAL	0	0,54839	0,48233
SHORT	0	0,2383	0,34351
NORMAL	0	0,32752	0,3199
NORMAL	0	0,24554	0,22056
NORMAL	-0,125	0,27451	0,20979
NORMAL	0,125	0,42292	0,4157
NORMAL	-0,125	0,31728	0,43626
NORMAL	-0,125	0,26341	0,17096
SHORT	-0,125	0,16683	0,035656
NORMAL	-0,125	0,41384	0,35869
NORMAL	0,125	0,484	0,47498
NORMAL	0,125	0,82022	0,59946
LONG	0,125	0,39319	0,41205
NORMAL	0,125	0,24612	0,2501
NORMAL	-0,125	0,090926	0,046739
NORMAL	-0,125	0,82187	0,75743
NORMAL	-0,125	0,44018	0,33845
NORMAL	-0,125	0,36124	0,33204
SHORT	-0,125	-0,067995	-0,21466
NORMAL	-0,125	0,11381	0,15124
NORMAL	-0,125	0,52958	0,55629
NORMAL	-0,125	0,14224	0,16554
SHORT	-0,125	-0,022289	0,18192
NORMAL	-0,125	0,2774	0,20978
SHORT	-0,125	0,42884	0,44257
NORMAL	-0,125	0,44828	0,4577
NORMAL	0,125	0,65328	0,6099
NORMAL	-0,125	0,12024	0,046429
NORMAL	0,125	0,57125	0,64204
LONG	-0,125	0,63781	0,53508
NORMAL	-0,125	0,33181	0,51046
NORMAL	0,125	0,60856	0,5502
NORMAL	0,125	0,54969	0,53031
SHORT	-0,125	0,38782	0,57319
SHORT	0,125	0,047527	-0,20205
NORMAL	0,125	0,68395	0,73395
LONG	0,125	0,36058	0,40672
NORMAL	-0,125	0,64357	0,75185
NORMAL	0,125	0,54026	0,49986
SHORT	-0,125	0,077029	0,18159
NORMAL	0,125	0,24967	0,22112
NORMAL	0,125	0,46639	0,43386
NORMAL	0,125	0,39209	0,31219
NORMAL	0,125	0,392	0,36465
NORMAL	-0,125	0,32047	0,26036
NORMAL	-0,125	0,19296	0,14569
NORMAL	-0,125	0,32557	0,24271
NORMAL	-0,125	0,017515	0,02514
NORMAL	-0,125	0,019031	0,026518
NORMAL	-0,125	-0,089764	-0,12218
NORMAL	-0,125	-0,082125	-0,021031
NORMAL	-0,125	0,28328	0,22337
NORMAL	0,125	0,30598	0,27235
LONG	-0,125	0,51188	0,61836
NORMAL	-0,125	0,2708	0,25006
SHORT	-0,125	0,33078	0,19661
NORMAL	-0,125	0,47903	0,47282
NORMAL	-0,125	-0,15918	-0,16616
NORMAL	-0,125	0,11763	0,14667
SHORT	-0,125	0,016142	-0,0055909
SHORT	-0,125	0,20356	0,28338
NORMAL	-0,125	0,031272	-0,11485
LONG	-0,125	0,11897	0,05076
NORMAL	0,125	0,33466	0,42999
NORMAL	-0,125	0,57739	0,47369
NORMAL	0,125	0,43043	0,37684
NORMAL	-0,125	0,34095	0,26701
NORMAL	-0,125	0,2835	0,22352
NORMAL	-0,125	0,31401	0,25362
NORMAL	-0,125	0,35081	0,38375
NORMAL	0,125	0,47084	0,40466
NORMAL	-0,125	0,42989	0,42306
NORMAL	-0,125	0,39385	0,34055
NORMAL	-0,125	0,36607	0,32524
NORMAL	-0,125	0,043517	0,027958
NORMAL	-0,125	0,22348	0,20199
SHORT	0,125	0,14041	0,1835
SHORT	0,125	-0,17271	-0,093542
NORMAL	0,125	0,8595	0,87155
NORMAL	-0,125	0,21948	0,26289
NORMAL	-0,125	0,32531	0,32002
SHORT	-0,125	0,43839	0,34454
LONG	-0,125	0,11218	0,27076
NORMAL	-0,125	0,29703	0,41946
NORMAL	-0,125	0,21947	0,24513
NORMAL	0,125	0,55216	0,61588
NORMAL	-0,125	0,25036	0,15806
NORMAL	0,125	0,54622	0,51625
NORMAL	-0,125	0,19069	0,086829
SHORT	-0,125	0,1204	0,23872
LONG	-0,125	0,3161	0,28505
NORMAL	0,125	0,47199	0,5096
NORMAL	0,125	0,35307	0,39278
NORMAL	-0,125	0,27625	0,22529
NORMAL	0,125	-0,096029	0,042467
NORMAL	0,125	0,33253	0,32688
LONG	-0,125	0,19724	0,15047
NORMAL	0,125	0,68886	0,78331
NORMAL	0,125	0,15091	0,19634
SHORT	0,125	0,55569	0,31663
LONG	-0,25	0,30153	0,26238
LONG	-0,25	0,063025	0,018227
NORMAL	-0,25	0,29227	0,30843
NORMAL	-0,25	-0,048851	-0,0030252
LONG	-0,25	0,15726	0,26711
LONG	0,25	0,35667	0,25297
NORMAL	-0,25	0,18684	0,14955
LONG	-0,25	0,015657	-0,098652
NORMAL	-0,25	0,0066058	-0,05776
LONG	-0,25	0,13077	0,07088
NORMAL	-0,25	0,087196	0,043609
NORMAL	0,25	0,45478	0,47892
NORMAL	0,25	0,1895	0,18794
NORMAL	-0,25	0,43532	0,38838
NORMAL	-0,25	-0,15575	-0,10899
NORMAL	-0,25	0,45232	0,46205
NORMAL	-0,25	0,45197	0,39839
NORMAL	-0,25	0,078611	0,096716
LONG	-0,25	-0,13055	-0,1357
LONG	-0,25	0,20048	0,15587
NORMAL	-0,25	0,47807	0,45176
SHORT	0,25	0,47825	0,49748
NORMAL	-0,25	0,25927	0,23157
SHORT	0,25	0,62557	0,66491
NORMAL	-0,25	0,46976	0,39991
NORMAL	-0,25	0,33331	0,31394
NORMAL	0,25	0,56466	0,5267
NORMAL	-0,25	0,20893	0,14474
NORMAL	0,25	0,46566	0,42817
SHORT	-0,25	0,3153	0,35127
SHORT	-0,25	0,49392	0,36034
NORMAL	-0,25	0,335	0,20087
NORMAL	-0,25	0,33885	0,27457
NORMAL	0,25	0,92297	0,93675
NORMAL	-0,25	0,036752	-0,1224
NORMAL	-0,25	0,26428	0,2633
NORMAL	-0,25	0,39744	0,36093
SHORT	0,25	0,54228	0,51741
NORMAL	-0,25	0,17355	0,025066
NORMAL	-0,25	-0,074075	-0,2122
SHORT	-0,25	-0,026838	0,0080387
NORMAL	-0,25	0,25962	0,22575
NORMAL	-0,25	0,36164	0,2954
NORMAL	-0,25	0,30523	0,23246
NORMAL	0,25	1,0655	0,95204
NORMAL	-0,25	0,1975	0,32536
NORMAL	-0,25	0,20506	0,18896
LONG	-0,25	0,36724	0,32179
NORMAL	-0,25	0,0046317	-0,050265
NORMAL	0,25	0,085046	0,019799
NORMAL	0,25	0,65679	0,61448
NORMAL	-0,25	0,4247	0,54466
NORMAL	-0,25	0,24605	0,15461
NORMAL	-0,25	0,30876	0,2486
LONG	0,25	0,55617	0,58071
NORMAL	-0,25	0,5467	0,513
NORMAL	-0,25	0,37725	0,25874
NORMAL	-0,25	0,081902	-0,013465
NORMAL	-0,25	0,16868	0,18141
NORMAL	-0,25	0,094455	0,064665
NORMAL	-0,25	0,42281	0,47311
NORMAL	-0,25	-0,094176	-0,087771
NORMAL	-0,25	0,14728	0,10477
NORMAL	-0,25	0,32779	0,36914
NORMAL	-0,25	0,031226	-0,0041921
LONG	-0,25	0,27321	0,43389
LONG	-0,25	0,24084	0,16483
NORMAL	-0,25	0,23205	0,20712
NORMAL	-0,25	0,081076	0,16122
NORMAL	-0,25	0,33655	0,35802
LONG	0,25	0,42875	0,60774
SHORT	-0,25	-0,086692	-0,087387
NORMAL	-0,25	0,17829	0,17457
NORMAL	-0,25	0,30836	0,32664
LONG	-0,25	-0,3106	-0,32013
NORMAL	-0,25	0,41809	0,52037
NORMAL	-0,25	0,38596	0,39509
NORMAL	0,25	0,32289	0,25836
NORMAL	-0,25	0,44463	0,37256
NORMAL	-0,25	0,1032	0,050185
NORMAL	-0,25	0,62122	0,3952
SHORT	0,25	0,92887	1,0072
NORMAL	-0,25	0,031115	0,0056185
NORMAL	0,25	1,0235	0,88218
NORMAL	-0,25	-0,25071	-0,13616
SHORT	0,375	-0,16637	-0,075837
NORMAL	-0,375	0,083762	0,10993
NORMAL	-0,375	0,13232	0,19348
NORMAL	-0,375	-0,030924	-0,11805
NORMAL	-0,375	-0,10974	-0,30686
LONG	-0,375	0,063915	0,052783
NORMAL	-0,375	-0,30629	-0,24009
LONG	-0,375	0,0090318	0,00019283
NORMAL	-0,375	0,16588	0,209
LONG	-0,375	0,1523	0,11103
NORMAL	-0,375	0,066556	0,11401
NORMAL	-0,375	-0,053756	-0,09706
NORMAL	-0,375	0,11644	0,035415
NORMAL	-0,375	0,058685	-0,017846
LONG	-0,375	-0,21359	-0,28261
NORMAL	-0,375	0,36777	0,29931
LONG	-0,375	0,0018111	0,037213
NORMAL	-0,375	-0,23008	-0,26065
LONG	-0,375	0,11004	0,16191
SHORT	-0,375	0,41655	0,47503
NORMAL	0,375	0,80612	0,67178
NORMAL	0,375	0,75414	0,73001
LONG	-0,375	-0,27288	0,06647
SHORT	0,375	0,38505	0,5606
NORMAL	-0,375	0,13543	0,31507
NORMAL	-0,375	0,41447	0,37491
NORMAL	0,375	0,34472	0,41123
NORMAL	0,375	0,4407	0,40824
NORMAL	-0,375	0,042425	-0,0011457
NORMAL	-0,375	0,051084	0,035278
NORMAL	-0,375	0,82647	0,63838
NORMAL	-0,375	0,14468	0,13049
NORMAL	-0,375	0,25394	0,21571
LONG	-0,375	-0,12104	-0,17704
SHORT	-0,375	0,31651	0,11816
NORMAL	-0,375	-0,012097	0,056059
NORMAL	-0,375	0,020279	0,092477
NORMAL	-0,375	-0,0019114	0,11396
LONG	-0,375	-0,13775	-0,16679
SHORT	-0,375	0,28213	0,37692
LONG	-0,375	0,18888	0,1788
NORMAL	0,375	0,77972	0,81685
NORMAL	-0,375	-0,044419	-0,046499
NORMAL	-0,375	0,40586	0,41823
LONG	-0,375	0,13444	0,080838
NORMAL	-0,375	0,046969	0,038567
LONG	-0,375	-0,1384	-0,20484
NORMAL	-0,375	0,14798	0,15866
NORMAL	-0,375	0,16793	0,016994
NORMAL	-0,375	0,048574	0,056038
NORMAL	-0,375	-0,085382	-0,089199
NORMAL	-0,375	0,40715	0,37716
NORMAL	-0,375	0,11374	0,018134
NORMAL	0,375	0,73166	0,70745
NORMAL	-0,375	-0,25256	-0,22668
NORMAL	-0,375	0,19638	0,2163
NORMAL	-0,375	0,32973	0,31179
LONG	-0,375	0,19748	0,13071
LONG	-0,375	0,30185	0,21697
SHORT	-0,375	0,31657	0,16451
NORMAL	-0,375	0,044501	0,15026
NORMAL	-0,375	0,23966	0,38914
NORMAL	-0,375	-0,037921	-0,057619
NORMAL	-0,375	0,074729	0,074644
NORMAL	-0,375	0,42381	0,34424
NORMAL	-0,375	-0,027953	0,036051
LONG	-0,375	-0,088274	0,0088394
NORMAL	-0,375	0,29215	0,27992
NORMAL	-0,375	-0,25088	-0,23803
NORMAL	-0,375	0,063043	-0,055319
NORMAL	-0,375	0,3032	0,31805
NORMAL	-0,375	0,018469	-0,015843
NORMAL	-0,375	0,10705	0,1585
NORMAL	-0,375	0,61378	0,37124
NORMAL	-0,375	0,10656	0,11744
NORMAL	-0,375	0,074733	-0,069309
NORMAL	-0,375	0,34332	0,31362
NORMAL	-0,375	0,14644	0,13016
NORMAL	-0,375	0,20412	0,14297
NORMAL	-0,375	-0,32092	-0,30831
NORMAL	-0,375	0,12295	0,10114
NORMAL	-0,5	-0,21638	-0,095386
NORMAL	-0,5	-0,34771	-0,085698
NORMAL	-0,5	0,14574	0,27728
SHORT	-0,5	-0,19693	-0,11236
NORMAL	-0,5	-0,090276	-0,18327
NORMAL	-0,5	-0,25729	-0,29755
SHORT	-0,5	0,046945	0,068927
NORMAL	-0,5	-0,0015427	-0,02115
LONG	-0,5	0,4279	0,34487
NORMAL	-0,5	0,29324	0,30406
NORMAL	-0,5	-0,13774	-0,13517
NORMAL	-0,5	0,063765	0,095077
NORMAL	-0,5	0,0049575	-0,023062
NORMAL	0,5	0,57689	0,56454
NORMAL	-0,5	0,18229	0,19079
NORMAL	-0,5	0,25097	0,24188
NORMAL	0,5	0,77112	0,72156
LONG	-0,5	0,26548	0,43375
LONG	-0,5	-0,057915	-0,018365
SHORT	-0,5	0,72597	0,57713
NORMAL	-0,5	-0,022423	-0,072004
NORMAL	-0,5	0,17544	0,26366
NORMAL	-0,5	-0,30635	-0,22335
NORMAL	-0,5	-0,15243	-0,012142
NORMAL	-0,5	-0,51528	-0,49503
SHORT	-0,5	-0,058125	-0,081598
NORMAL	-0,5	0,23539	0,2271
NORMAL	-0,5	-0,15095	-0,12351
NORMAL	0,5	1,3718	1,3101
LONG	-0,5	0,088893	0,035725
SHORT	-0,5	-0,18542	0,027158
SHORT	-0,5	0,057624	0,16989
SHORT	-0,5	-0,15477	-0,21838
LONG	-0,5	0,24924	0,18009
SHORT	0,5	0,35617	0,48998
NORMAL	-0,5	-0,0025636	0,043026
NORMAL	-0,5	0,21427	0,19693
NORMAL	-0,5	-0,24074	-0,29312
NORMAL	-0,5	-0,37066	-0,34906
NORMAL	-0,5	0,1684	0,24416
NORMAL	-0,5	-0,33828	-0,28329
LONG	-0,5	0,37548	0,36595
LONG	-0,5	-0,092453	-0,12257
LONG	-0,5	0,2631	0,15625
NORMAL	-0,5	0,26945	0,35005
SHORT	-0,5	0,096452	0,20683
NORMAL	-0,5	-0,11161	-0,17199
NORMAL	-0,5	-0,18787	-0,20111
LONG	-0,5	-0,11371	0,054282
SHORT	-0,5	0,038067	0,15361
NORMAL	-0,5	-0,3845	-0,46238
NORMAL	-0,5	0,097557	0,073305
NORMAL	-0,5	0,053477	0,089338
NORMAL	-0,5	0,06569	0,13044
NORMAL	-0,5	0,0093916	-0,01885
NORMAL	-0,5	-0,048043	-0,055122
NORMAL	-0,5	-0,064692	0,038501
LONG	-0,5	0,19712	0,12557
NORMAL	-0,5	0,19878	0,096066
NORMAL	-0,5	0,12566	0,057703
LONG	-0,5	0,33301	0,35849
NORMAL	-0,5	0,18508	0,09844
NORMAL	-0,5	0,20878	0,21465
NORMAL	0,5	0,26963	0,3193
NORMAL	-0,5	-0,15224	-0,26325
NORMAL	-0,5	0,086529	0,080618
NORMAL	-0,5	0,28973	0,30014
NORMAL	-0,5	-0,19815	-0,2694
SHORT	-0,5	-0,16226	0,093263
NORMAL	0,5	0,97925	1,1031
NORMAL	-0,5	0,1787	0,16758
NORMAL	-0,5	-0,34602	-0,30822
LONG	-0,5	-0,21168	-0,34878
SHORT	-0,5	-0,35095	-0,233
NORMAL	-0,5	0,30076	0,2221
NORMAL	-0,5	0,23674	0,15544
NORMAL	-0,5	-0,2097	-0,13485
NORMAL	-0,5	-0,047941	-0,11335
NORMAL	-0,625	-0,39434	-0,37602
NORMAL	-0,625	-0,06461	-0,26518
LONG	-0,625	-0,24665	-0,34324
SHORT	-0,625	-0,76994	-0,69158
NORMAL	-0,625	-0,15526	-0,18604
SHORT	-0,625	-0,50374	-0,48335
SHORT	-0,625	-0,55087	-0,46191
NORMAL	-0,625	-0,16657	-0,16813
NORMAL	-0,625	-0,13598	-0,11676
LONG	-0,625	-0,28021	-0,33415
NORMAL	-0,625	-0,12271	-0,19919
LONG	-0,625	-0,34223	-0,22105
NORMAL	-0,625	-0,067209	-0,16509
LONG	-0,625	0,26687	0,18148
NORMAL	-0,625	-0,20674	-0,31013
NORMAL	-0,625	-0,030041	0,11787
NORMAL	-0,625	-0,5542	-0,54202
NORMAL	-0,625	-0,22588	-0,25843
NORMAL	-0,625	0,18734	0,20071
NORMAL	-0,625	-0,078217	-0,087155
NORMAL	-0,625	-0,28615	-0,33514
NORMAL	-0,625	-0,12675	-0,088835
SHORT	-0,625	-0,17592	-0,10084
NORMAL	-0,625	-0,21039	-0,23591
NORMAL	-0,625	0,020396	-0,019595
NORMAL	-0,625	-0,092791	-0,12069
SHORT	-0,625	0,30269	0,26543
LONG	-0,625	-0,078426	-0,12042
NORMAL	-0,625	-0,030544	-0,086827
NORMAL	-0,625	-0,083753	-0,068939
NORMAL	-0,625	-0,062711	-0,11162
NORMAL	-0,625	-0,064698	-0,11035
NORMAL	-0,625	-0,0014781	-0,065134
NORMAL	-0,625	-0,11203	-0,15696
NORMAL	-0,625	-0,3342	-0,3459
NORMAL	-0,625	-0,35986	-0,47391
NORMAL	-0,625	-0,39802	-0,50593
LONG	-0,625	-0,52401	-0,63867
NORMAL	-0,625	-0,090779	-0,047956
NORMAL	-0,625	0,00062278	-0,024333
LONG	-0,625	-0,29209	-0,18265
NORMAL	-0,625	-0,11954	-0,15774
NORMAL	-0,625	-0,45643	-0,45167
SHORT	-0,625	0,16413	0,16029
NORMAL	-0,625	-0,063673	-0,10813
NORMAL	-0,625	-0,064542	0,043209
LONG	-0,625	0,050433	0,022508
NORMAL	-0,625	0,098446	0,12155
NORMAL	-0,625	-0,1797	-0,31092
SHORT	-0,625	-0,30226	-0,26574
SHORT	-0,625	-0,098343	-0,081773
NORMAL	-0,625	-0,1343	-0,1468
NORMAL	-0,625	-0,10622	-0,074939
NORMAL	-0,625	-0,16763	-0,23825
NORMAL	-0,625	0,1238	0,11346
NORMAL	-0,625	-0,17444	-0,20017
NORMAL	-0,625	-0,14587	-0,12876
NORMAL	-0,625	0,023555	0,014429
NORMAL	-0,625	0,14049	0,081066
NORMAL	-0,625	0,205	0,1619
NORMAL	-0,625	0,1894	0,12493
LONG	-0,625	0,29244	0,23073
NORMAL	-0,625	0,053303	0,01409
NORMAL	-0,625	-0,32696	-0,40321
NORMAL	-0,625	-0,49322	-0,48302
NORMAL	-0,625	-0,19025	-0,26394
NORMAL	-0,625	-0,23616	-0,35431
NORMAL	-0,625	-0,015918	0,046706
NORMAL	-0,625	-0,22421	-0,20195
NORMAL	-0,625	-0,17015	-0,17644
SHORT	-0,625	-0,50292	-0,65467
NORMAL	-0,625	-0,50798	-0,56462
SHORT	-0,625	-0,15826	0,026632
NORMAL	-0,625	-0,10887	-0,21709
NORMAL	0,625	1,2397	1,2241
LONG	-0,625	-0,14577	-0,20699
NORMAL	-0,625	-0,24886	-0,24222
NORMAL	-0,625	0,12564	0,064854
SHORT	-0,625	-0,05305	-0,18948
SHORT	-0,625	-0,079084	-0,07408
NORMAL	-0,625	-0,22105	-0,24362
NORMAL	-0,75	-0,076068	-0,070584
LONG	-0,75	-0,13115	-0,10823
NORMAL	-0,75	-0,42341	-0,47949
SHORT	-0,75	-0,56495	-0,39678
NORMAL	-0,75	-0,23586	-0,23886
NORMAL	-0,75	-0,29549	-0,22891
NORMAL	-0,75	0,042434	0,085949
NORMAL	-0,75	-0,30295	-0,25661
NORMAL	-0,75	-0,28704	-0,2476
NORMAL	-0,75	0,019569	0,048723
NORMAL	-0,75	-0,39355	-0,3269
NORMAL	-0,75	-0,35792	-0,37479
NORMAL	-0,75	-0,18118	-0,013259
NORMAL	-0,75	-0,73125	-0,76024
NORMAL	-0,75	-0,13377	-0,19963
NORMAL	-0,75	-0,67912	-0,72664
NORMAL	-0,75	0,033444	-0,010623
NORMAL	-0,75	-0,2568	-0,20774
NORMAL	-0,75	-0,38665	-0,37298
NORMAL	-0,75	-0,1038	-0,22569
SHORT	-0,75	-0,1008	-0,040397
NORMAL	-0,75	0,0067721	-0,032999
NORMAL	-0,75	-0,030313	-0,1607
NORMAL	-0,75	-0,1907	-0,17539
LONG	-0,75	-0,18927	0,0049337
SHORT	-0,75	-0,40755	-0,40562
NORMAL	-0,75	-0,16591	-0,2144
NORMAL	-0,75	-0,21501	-0,24449
NORMAL	-0,75	-0,18973	-0,26989
NORMAL	-0,75	-0,24317	-0,28836
SHORT	-0,75	0,016031	-0,15265
NORMAL	-0,75	-0,26352	-0,28142
NORMAL	-0,75	-0,30056	-0,27334
NORMAL	-0,75	-0,37002	-0,3911
LONG	-0,75	-0,16846	-0,31602
NORMAL	-0,75	-0,3455	-0,40404
NORMAL	-0,75	-0,017451	-0,019863
NORMAL	-0,75	-1,4797	-1,5136
NORMAL	-0,75	0,036979	0,0041446
NORMAL	-0,75	-0,23928	-0,24987
SHORT	-0,75	-0,61682	-0,57705
NORMAL	-0,75	-0,02402	-0,048921
NORMAL	-0,75	-0,24192	-0,20259
NORMAL	-0,75	-0,1775	-0,27427
LONG	-0,75	-0,42193	-0,3132
NORMAL	-0,75	-0,19955	-0,19588
NORMAL	-0,75	-0,24416	-0,30771
SHORT	-0,75	-0,26806	-0,26807
NORMAL	-0,75	-0,25923	-0,31459
NORMAL	-0,75	-0,33579	-0,36641
NORMAL	-0,75	-0,048092	-0,074773
NORMAL	-0,75	0,011367	-0,043752
NORMAL	-0,75	-0,079059	-0,14087
NORMAL	-0,75	0,095347	0,02899
NORMAL	0,75	1,0201	0,73483
NORMAL	-0,75	-0,35379	-0,32923
NORMAL	-0,75	0,021596	0,12879
NORMAL	-0,75	-0,2373	-0,19579
NORMAL	-0,75	-0,41282	-0,41082
NORMAL	-0,75	0,021648	-0,032029
NORMAL	-0,75	0,020687	0,10646
NORMAL	-0,875	-0,20073	-0,25493
LONG	-0,875	-0,34718	-0,34738
NORMAL	-0,875	0,013091	-0,05259
NORMAL	-0,875	-0,25091	-0,26132
NORMAL	-0,875	0,17791	0,21892
SHORT	-0,875	0,0915	0,11831
NORMAL	-0,875	-0,31211	-0,31027
NORMAL	-0,875	-0,41844	-0,49587
LONG	-0,875	-0,66661	-0,67132
NORMAL	-0,875	0,48661	0,4934
NORMAL	-0,875	-0,28457	-0,25025
NORMAL	-0,875	-0,49751	-0,49962
NORMAL	-0,875	-0,42005	-0,42209
NORMAL	-0,875	-0,55665	-0,65741
NORMAL	-0,875	-0,21179	-0,19761
NORMAL	-0,875	-0,32255	-0,34078
NORMAL	-0,875	-0,30808	-0,28414
NORMAL	-0,875	-0,60494	-0,62894
NORMAL	-0,875	-0,29337	-0,27999
NORMAL	-0,875	-0,1124	-0,096587
LONG	-0,875	-0,20551	-0,16726
LONG	-0,875	-0,20175	-0,22319
NORMAL	-0,875	-0,39936	-0,26483
NORMAL	-0,875	-0,21756	-0,25129
NORMAL	-0,875	-0,21044	-0,11342
NORMAL	-0,875	0,062318	-0,066486
NORMAL	-0,875	-0,071239	-0,083228
LONG	-0,875	-0,38268	-0,43985
NORMAL	-0,875	-0,50224	-0,46112
NORMAL	-0,875	-0,11739	-0,19521
NORMAL	-0,875	-0,050852	-0,045236
NORMAL	-0,875	-0,075925	-0,088635
NORMAL	-0,875	-0,30605	-0,33997
NORMAL	-0,875	-0,73772	-0,76121
LONG	-0,875	-0,16828	-0,17737
NORMAL	-0,875	-0,15539	-0,237
NORMAL	-0,875	-0,49839	-0,51014
NORMAL	-0,875	-0,28683	-0,3304
NORMAL	0,875	1,0575	1,0371
NORMAL	-0,875	-0,33049	-0,3343
NORMAL	-0,875	-0,17126	-0,066933
NORMAL	-0,875	-0,23485	-0,26425
NORMAL	-0,875	-0,14228	-0,23013
NORMAL	-0,875	-0,3717	-0,4111
LONG	-0,875	-0,26672	-0,27135
NORMAL	-0,875	-0,48934	-0,45489
LONG	-0,875	-0,11419	-0,17208
NORMAL	-0,875	-0,27357	-0,32654
NORMAL	-0,875	-0,23904	-0,30033
NORMAL	-0,875	-0,45569	-0,533
LONG	0,875	1,0963	1,2296
NORMAL	0,875	1,0692	1,0547
NORMAL	-0,875	-0,3869	-0,43833
NORMAL	-0,875	-0,018767	-0,058067
NORMAL	-0,875	-0,13838	-0,17404
NORMAL	-0,875	-0,094107	-0,14926
SHORT	-1	-0,57946	-0,83486
NORMAL	-1	-0,44018	-0,35412
NORMAL	-1	-0,57097	-0,52124
NORMAL	-1	-0,46295	-0,41527
NORMAL	-1	-0,17901	0,10313
NORMAL	-1	0,10461	0,018684
NORMAL	-1	-0,09656	-0,10133
NORMAL	-1	-0,24891	-0,31102
NORMAL	-1	-0,26626	-0,29417
SHORT	-1	-0,59904	-0,53324
NORMAL	-1	-0,30956	-0,30289
NORMAL	-1	-0,5387	-0,61442
NORMAL	-1	-0,17225	-0,15902
LONG	-1	-0,33041	-0,32883
SHORT	-1	-0,67421	-0,61267
NORMAL	-1	-0,040559	-0,055791
NORMAL	-1	-0,21242	-0,2311
NORMAL	-1	-0,46892	-0,41665
NORMAL	-1	-0,031551	-0,16887
LONG	-1	-0,29195	-0,2121
SHORT	-1	-0,42004	-0,51881
NORMAL	-1	-0,17035	-0,17844
LONG	-1	-0,62606	-0,68324
SHORT	-1	-0,29111	-0,18718
NORMAL	-1	-0,41479	-0,32772
NORMAL	-1,125	-0,70197	-0,74516
NORMAL	-1,125	-0,20709	-0,36416
NORMAL	-1,125	-0,59898	-0,61869
NORMAL	-1,125	-0,36559	-0,28522
NORMAL	-1,125	-0,48299	-0,54029
NORMAL	-1,125	-0,51723	-0,58261
SHORT	1,125	0,7666	0,73393
LONG	-1,125	-0,36877	-0,44758
LONG	-1,125	-0,26189	-0,2404
SHORT	-1,125	-0,86546	-0,92966
NORMAL	-1,125	-0,36291	-0,51712
LONG	-1,125	-0,44782	-0,33144
NORMAL	-1,125	-0,42893	-0,47335
LONG	-1,125	-0,50682	-0,31843
NORMAL	-1,125	-0,47574	-0,50269
NORMAL	-1,125	-0,45158	-0,32489
NORMAL	-1,125	-0,41517	-0,51105
LONG	-1,125	-0,49359	-0,48839
NORMAL	-1,125	-0,53354	-0,58486
LONG	-1,125	-0,45573	-0,39177
LONG	-1,125	-0,35148	-0,40576
NORMAL	-1,125	-0,6355	-0,6506
SHORT	-1,125	-0,62016	-0,57739
NORMAL	-1,125	-0,28392	-0,33077
NORMAL	-1,25	-0,65901	-0,64615
NORMAL	-1,25	-0,74127	-0,83366
NORMAL	-1,25	-0,51086	-0,4574
NORMAL	-1,25	-1,0062	-1,1459
NORMAL	-1,25	-0,61261	-0,55157
LONG	-1,25	-0,99187	-1,0003
NORMAL	-1,25	-0,91593	-0,90777
NORMAL	-1,25	-0,55707	-0,41943
NORMAL	-1,375	-0,964	-0,91872
NORMAL	-1,375	-0,87329	-0,83374
LONG	-1,375	-0,95725	-0,89562
LONG	-1,375	-0,6691	-0,72095
NORMAL	-1,375	-1,1248	-1,1541
SHORT	-1,375	-0,83869	-0,80543
NORMAL	-1,375	-0,83683	-0,86524
LONG	-1,375	-0,50385	-0,4481
LONG	-1,375	-0,75114	-0,82572
SHORT	-1,375	-0,67328	-0,62769
NORMAL	-1,375	-1,1172	-1,1165
NORMAL	-1,5	-0,82961	-0,93209
NORMAL	-1,5	-0,54506	-0,60938
NORMAL	-1,5	-0,98194	-1,0846
SHORT	-1,5	-0,47455	-0,43473
LONG	-1,5	-0,77984	-0,79495
NORMAL	-1,5	-0,9557	-0,94435
NORMAL	-1,5	-0,60994	-0,51535
NORMAL	-1,625	-0,90492	-0,92354
LONG	-1,625	-1,0131	-0,98043
NORMAL	-1,875	-1,1547	-1,0961
NORMAL	-1,875	-1,0191	-1,107
